# Supplementary material for: Fascial Manipulation Technique in the Conservative Management of Morton’s Syndrome: A Pilot Study
Source: Int J Environ Res Public Health. 2021 Jul 27;18(15):7952. doi: 10.3390/ijerph18157952 (PMC8345745; doi:10.3390/ijerph18157952)
Supplement: Supplementary file 1 [file ijerph-18-07952-s001.zip]

Archive with 1 entries (1 files):
- ijerph-1297090-supplementary.mp4
